# Supplementary material for: Effects of probiotic supplementation on the anthropometric nutritional status of patients with type 2 Diabetes mellitus: A systematic review and meta-analysis protocol
Source: PLoS One. 2024 Dec 6;19(12):e0314971. doi: 10.1371/journal.pone.0314971 (PMC11623458; doi:10.1371/journal.pone.0314971)
Supplement: S3 File — (XLSX) [file pone.0314971.s003.xlsx]

## Sheet: Planilha1
VARIABLES RELATED TO THE ARTICLE				ANTHROPOMETRY												CHARACTERISTICS OF PARTICIPANTS									PROBIOTIC SUPPLEMENTATION							GLYCEMIC CONTROL											LIPID PROFILE
First author	Year of publication	Location	Recruitment period	Starting weight	Final weight	P-value	initial BMI	Final BMI	P-value	Initial waist circumference	Final waist circumference	P-value	Initial abdominal circumference	Final abdominal circumference	P-value	Average age			Sex			Number of participants		drug treatment	Placebo	Type	Dose	Duration	Route of administration	Presentation of the supplement. capsule or food	study quality risk assessment	fasting blood glucose			HbA1c			postprandial blood glucose		HOMA-IR			Total cholesterol			LDL- C			HDL-C
																Placebo	Intervention	P-value	Placebo	Intervention	P-value	Placebo	Intervention									Start	Post-treatment	P-value	Start	Post-treatment	P-value	Post-treatment	P-value	Start	Post-treatment	P-value	Start	Post-treatment	P-value	Start	Post-treatment	P-value	Start
[truncated: 20 more columns]
